# Supplementary material for: Eight gene mutation-based polygenic hazard score as a potential predictor for immune checkpoint inhibitor therapy outcome in metastatic melanoma
Source: Front Mol Biosci. 2022 Sep 2;9:1001792. doi: 10.3389/fmolb.2022.1001792 (PMC9478752; doi:10.3389/fmolb.2022.1001792)
Supplement: Supplementary file 1 [file Table2.XLSX]

## Sheet: data_clinical_patient
PATIENT_ID	OS_STATUS	OS_MONTHS	SEunknown	AGE	TREATMENT	DURABLE_CLINICAL_BENEFIT	M_STAGE	TUMOR_SITE	DFS_STATUS	DFS_MONTHS
Pat02	LIVING	54.4	Female	42	ipilimumab	SD	M1c	4	Recurred/Progressed	17.9333
Pat03	DECEASED	3.33333	Female	61	ipilimumab	PD	M1c	4	Recurred/Progressed	2.53333
Pat04	LIVING	32.9	Male	71	ipilimumab	PR	M1b	4	DiseaseFree	21.5333
Pat06	DECEASED	5.36667	Male	33	ipilimumab	PD	M1c	4	Recurred/Progressed	2.56667
Pat07	LIVING	35	Male	36	ipilimumab	SD	M0	3	Recurred/Progressed	24.0333
Pat08	DECEASED	4.66667	Male	73	ipilimumab	PD	M1c	4	Recurred/Progressed	2.43333
Pat100	DECEASED	12	Male	70	ipilimumab	PD	M1c	4	Recurred/Progressed	3.7
Pat101	DECEASED	9.6	Male	75	ipilimumab	PD	M1c	4	Recurred/Progressed	2.56667
Pat103	DECEASED	34.9333	Male	70	ipilimumab	PR	M1c	4	DiseaseFree	32.3
Pat104	DECEASED	7.9	Female	45	ipilimumab	SD	M1c	4	DiseaseFree	7.9
Pat105	LIVING	34.9	Male	41	ipilimumab	PR	M0	3	DiseaseFree	23
Pat106	DECEASED	8.33333	Female	43	ipilimumab	PD	M1b	4	Recurred/Progressed	4.56667
Pat109	DECEASED	2.76667	Male	69	ipilimumab	PD	M1b	4	Recurred/Progressed	0.633333
Pat11	LIVING	26.3333	Male	67	ipilimumab	PD	M1c	4	Recurred/Progressed	4.2
Pat110	DECEASED	10.6667	Male	76	ipilimumab	PD	M1b	4	Recurred/Progressed	2.43333
Pat113	DECEASED	10.0333	Male	68	ipilimumab	PR	M1c	4	Recurred/Progressed	1.73333
Pat115	DECEASED	4.83333	Male	45	ipilimumab	PD	M1c	4	Recurred/Progressed	2.46667
Pat117	LIVING	30.4667	Male	73	ipilimumab	PR	M1c	4	Recurred/Progressed	6.06667
Pat118	DECEASED	10.4333	Female	43	ipilimumab	PD	M1c	4	Recurred/Progressed	4
Pat119	LIVING	26.9333	Male	61	ipilimumab	PD	M0	3	Recurred/Progressed	3.6
Pat121	DECEASED	4.06667	Male	46	ipilimumab	PD	M1c	4	Recurred/Progressed	2.8
Pat123	DECEASED	28.4333	Female	50	ipilimumab	SD	M1c	4	Recurred/Progressed	18.1333
Pat124	DECEASED	4.86667	Male	78	ipilimumab	PD	M1b	4	Recurred/Progressed	2.23333
Pat126	LIVING	21.3667	Male	77	ipilimumab	PR	M1b	4	Recurred/Progressed	6.23333
Pat127	DECEASED	11.0667	Female	25	ipilimumab	PD	M1c	4	Recurred/Progressed	2.8
Pat128	DECEASED	3.76667	Male	29	ipilimumab	PD	M1c	4	Recurred/Progressed	2.7
Pat129	LIVING	17.9667	Male	18	ipilimumab	PD	M1b	4	Recurred/Progressed	2.26667
Pat13	DECEASED	24.4	Male	78	ipilimumab	PD	M0	3	Recurred/Progressed	3.46667
Pat130	DECEASED	1.5	Male	76	ipilimumab	PD	M1c	4	Recurred/Progressed	0.566667
Pat131	DECEASED	8.56667	Male	32	ipilimumab	SD	M1c	4	Recurred/Progressed	6.5
Pat132	LIVING	22.5333	Male	81	ipilimumab	PR	M1c	4	Recurred/Progressed	6.23333
Pat133	DECEASED	18.0667	Male	76	ipilimumab	PD	M1b	4	Recurred/Progressed	4.46667
Pat135	DECEASED	2.7	Female	29	ipilimumab	PD	M1c	4	Recurred/Progressed	2.43333
Pat138	DECEASED	49.2667	Female	39	ipilimumab	SD	M1c	4	Recurred/Progressed	19.3667
Pat139	DECEASED	3.3	Male	58	ipilimumab	PD	M1c	4	Recurred/Progressed	1.53333
Pat14	DECEASED	5.43333	Female	48	ipilimumab	PD	M1c	4	Recurred/Progressed	2.8
Pat140	DECEASED	16.4	Male	62	ipilimumab	PD	M1c	4	Recurred/Progressed	3.8
Pat143	DECEASED	5.1	Male	71	ipilimumab	PD	M1c	4	Recurred/Progressed	3
Pat147	DECEASED	7.46667	Male	63	ipilimumab	PD	M1a	4	Recurred/Progressed	4
Pat148	DECEASED	2.8	Female	35	ipilimumab	PD	M1c	4	Recurred/Progressed	1.6
Pat15	DECEASED	1.66667	Male	32	ipilimumab	PD	M1c	4	Recurred/Progressed	1.03333
Pat151	DECEASED	6.8	Male	68	ipilimumab	PD	M1c	4	Recurred/Progressed	3.53333
Pat157	DECEASED	2.86667	Female	69	ipilimumab	unknown	M1c	4	Recurred/Progressed	1.76667
Pat159	LIVING	28.0667	Male	51	ipilimumab	PD	M1b	4	Recurred/Progressed	3.33333
Pat16	DECEASED	27.0333	Female	68	ipilimumab	PD	M1b	4	Recurred/Progressed	2.8
Pat160	DECEASED	5.06667	Male	79	ipilimumab	PD	M1c	4	Recurred/Progressed	2.7
Pat162	DECEASED	7.03333	Female	55	ipilimumab	PD	M1c	4	Recurred/Progressed	2.6
Pat163	LIVING	24.9667	Male	54	ipilimumab	PD	M1c	4	Recurred/Progressed	2.53333
Pat165	DECEASED	3.83333	Female	50	ipilimumab	PD	M1c	4	Recurred/Progressed	3.16667
Pat166	DECEASED	2.56667	Male	31	ipilimumab	unknown	M1c	4	Recurred/Progressed	2.53333
Pat167	DECEASED	13.6	Male	50	ipilimumab	PD	M1c	4	Recurred/Progressed	2.8
Pat168	DECEASED	2.23333	Male	68	ipilimumab	unknown	M1c	4	Recurred/Progressed	2.23333
Pat17	DECEASED	6.83333	Male	44	ipilimumab	PD	M1c	4	Recurred/Progressed	2.83333
Pat170	DECEASED	3.6	Male	48	ipilimumab	PD	M1c	4	Recurred/Progressed	3.23333
Pat171	DECEASED	15.5333	Male	66	ipilimumab	PD	M1a	4	Recurred/Progressed	2.83333
Pat174	LIVING	22.9333	Female	57	ipilimumab	PR	M1a	4	Recurred/Progressed	4.46667
Pat175	DECEASED	3	Female	67	ipilimumab	unknown	M1a	4	Recurred/Progressed	3
Pat18	LIVING	26.6	Female	55	ipilimumab	PD	M0	3	Recurred/Progressed	3.73333
Pat19	DECEASED	5.83333	Male	59	ipilimumab	PD	M1c	4	Recurred/Progressed	0.7
Pat21	DECEASED	22.5333	Male	81	ipilimumab	SD	M1c	4	Recurred/Progressed	18.6
Pat24	LIVING	32.3667	Female	74	ipilimumab	PR	M1b	4	DiseaseFree	21.9333
Pat25	DECEASED	10.8333	Male	69	ipilimumab	PD	M1c	4	Recurred/Progressed	2.23333
Pat27	LIVING	45.9667	Male	61	ipilimumab	PD	M1c	4	Recurred/Progressed	4.63333
Pat28	DECEASED	39.4667	Male	77	ipilimumab	PD	M1c	4	Recurred/Progressed	2.56667
Pat29	LIVING	44.2	Male	82	ipilimumab	unknown	M1c	4	Recurred/Progressed	11.3667
Pat32	DECEASED	4.9	Male	72	ipilimumab	PD	M1c	4	Recurred/Progressed	2.33333
Pat33	DECEASED	7.03333	Male	65	ipilimumab	PD	M1c	4	Recurred/Progressed	7.03333
Pat36	DECEASED	1.8	Female	52	ipilimumab	PD	M1c	4	Recurred/Progressed	1.36667
Pat37	DECEASED	2.33333	Female	47	ipilimumab	PD	M1c	4	Recurred/Progressed	0.766667
Pat38	LIVING	51.3	Male	45	ipilimumab	PR	M1c	4	Recurred/Progressed	10.0667
Pat39	LIVING	49.5667	Male	67	ipilimumab	CR	M1b	4	DiseaseFree	49.5667
Pat40	DECEASED	1.13333	Male	74	ipilimumab	PD	M1c	4	Recurred/Progressed	1.13333
Pat41	DECEASED	4.26667	Male	64	ipilimumab	PD	M1c	4	Recurred/Progressed	1.8
Pat43	DECEASED	1.23333	Female	75	ipilimumab	PD	M1b	4	Recurred/Progressed	1.23333
Pat44	DECEASED	9.03333	Female	57	ipilimumab	PD	M1c	4	Recurred/Progressed	2.06667
Pat45	DECEASED	2.96667	Male	68	ipilimumab	PD	M1c	4	Recurred/Progressed	2.03333
Pat46	DECEASED	5.33333	Female	36	ipilimumab	PD	M1b	4	Recurred/Progressed	1.2
Pat47	LIVING	36.8667	Male	78	ipilimumab	CR	M1c	4	DiseaseFree	36.8667
Pat49	LIVING	34.4667	Male	36	ipilimumab	SD	M1c	4	Recurred/Progressed	5.43333
Pat50	DECEASED	2.16667	Male	77	ipilimumab	PD	M1c	4	Recurred/Progressed	2.16667
Pat54	DECEASED	6.93333	Male	73	ipilimumab	PD	M1c	4	Recurred/Progressed	2.7
Pat55	DECEASED	6.43333	Female	71	ipilimumab	PD	M1c	4	Recurred/Progressed	2.6
Pat56	DECEASED	7.83333	Male	68	ipilimumab	PD	M1c	4	Recurred/Progressed	3.2
Pat57	DECEASED	8.33333	Male	69	ipilimumab	PD	M0	3	Recurred/Progressed	2.26667
Pat58	DECEASED	21.7333	Female	59	ipilimumab	PD	M0	3	Recurred/Progressed	3.3
Pat59	DECEASED	7.46667	Male	36	ipilimumab	PD	M1b	4	Recurred/Progressed	2.53333
Pat60	DECEASED	9.06667	Male	86	ipilimumab	PD	M1c	4	Recurred/Progressed	2.96667
Pat62	DECEASED	20.0667	Male	76	ipilimumab	PD	M1c	4	Recurred/Progressed	2.56667
Pat63	LIVING	34.6333	Male	65	ipilimumab	CR	M0	3	DiseaseFree	23.9333
Pat64	DECEASED	3.53333	Male	83	ipilimumab	PD	M1c	4	Recurred/Progressed	2.3
Pat66	LIVING	21.7667	Female	44	ipilimumab	SD	M0	3	Recurred/Progressed	19.9333
Pat67	DECEASED	2.63333	Male	39	ipilimumab	PD	M1c	4	Recurred/Progressed	2.63333
Pat70	DECEASED	17.7333	Male	38	ipilimumab	PD	M1c	4	Recurred/Progressed	0.5
Pat71	DECEASED	4.56667	Male	63	ipilimumab	PD	M1c	4	Recurred/Progressed	3.26667
Pat73	DECEASED	14.7333	Male	71	ipilimumab	PR	M1c	4	Recurred/Progressed	13.6
Pat74	DECEASED	6.43333	Male	73	ipilimumab	PD	M1c	4	Recurred/Progressed	2.66667
Pat76	DECEASED	4.63333	Male	74	ipilimumab	PD	M1c	4	Recurred/Progressed	2.33333
Pat77	LIVING	34.3	Male	21	ipilimumab	PR	M0	3	DiseaseFree	8.03333
Pat78	DECEASED	1.26667	Female	71	ipilimumab	PD	M1c	4	Recurred/Progressed	1.26667
Pat79	DECEASED	26.7	Male	69	ipilimumab	PR	M1b	4	Recurred/Progressed	13.5
Pat80	DECEASED	24.1333	Male	48	ipilimumab	SD	M1c	4	Recurred/Progressed	6.06667
Pat81	DECEASED	20.9333	Female	54	ipilimumab	PD	M1a	4	Recurred/Progressed	2.53333
Pat82	DECEASED	3.46667	Female	54	ipilimumab	PD	M1c	4	Recurred/Progressed	2.5
Pat83	LIVING	34.2333	Male	22	ipilimumab	PD	M1c	4	Recurred/Progressed	3.56667
Pat85	DECEASED	15.2667	Male	83	ipilimumab	PD	M1c	4	Recurred/Progressed	2.76667
Pat86	DECEASED	9.76667	Male	55	ipilimumab	SD	M1a	4	Recurred/Progressed	5.1
Pat88	LIVING	32.9667	Female	60	ipilimumab	SD	M1c	4	DiseaseFree	22.1667
Pat90	LIVING	33.5	Male	59	ipilimumab	PR	M1c	4	DiseaseFree	22.3
Pat92	DECEASED	4.1	Male	49	ipilimumab	PD	M1c	4	Recurred/Progressed	2.8
Pat98	DECEASED	4.66667	Female	57	ipilimumab	PD	M1c	4	Recurred/Progressed	2.56667
